# Supplementary material for: Thymosin Alpha1-Fc Modulates the Immune System and Down-regulates the Progression of Melanoma and Breast Cancer with a Prolonged Half-life
Source: Sci Rep. 2018 Aug 17;8:12351. doi: 10.1038/s41598-018-30956-y (PMC6097990; doi:10.1038/s41598-018-30956-y)
Supplement: Supplementary file 1 — Figure 3 -dataset [file 41598_2018_30956_MOESM1_ESM.xlsx]

## Sheet: Standard curve
				average
blank	0.0805758	0.065119	0.0668765	0.0708571	Blank average	Minus the blank
2400	1.86393	1.8855	1.81114	1.85352	0.0708571	1.78267
1200	0.862066	1.14505	0.931511	0.979541	0.0708571	0.908684
600	0.547468	0.511225	0.535485	0.531393	0.0708571	0.460536
300	0.350842	0.333708	0.33702	0.340523	0.0708571	0.269666
150	0.190998	0.17805	0.188598	0.185882	0.0708571	0.115025
0	0.0710499	0.0768759	0.0732034	0.0737098	0.0708571	0.00285267

## Sheet: Tα1
Parameters	Parameter value		Fitting effect	Value
A	1804.58		AIC	61.097
α	1.275		AE	462.72
B	1781.74		RE	1.954
β	1.135		R^2	0.913
K	0.182		SBC	61.574
Ka	448.128		Fitting times	88
Room Model: Two Room Model
Weights coefficient: 1
Atrioventricular parameters	unit	value		Statistical moment parameters	unit	value	bioavailability
t1/2α	h	0.544		AUC(0-t)	ng/L*h	189.411	0.986855
t1/2β	h	0.611		AUC(0-∞)	ng/L*h	191.934
V1/F	L/kg	0		AUMC(0-t)		487.669
CL/F	L/h/kg	0.01		AUMC(0-∞)		525.019
AUC(0-t)	ng/L*h	168.993		MRT(0-t)	h	2.575
AUC(0-∞)	ng/L*h	170.455		MRT(0-∞)	h	2.735
K10	1/h	20.983		VRT(0-t)	h^2	4.765
K12	1/h	19.778		VRT(0-∞)	h^2	6.742
K21	1/h	1.205		Zeta	1/h	0.359
Ka	1/h	448.128		Zeta		124
t1/2Ka	h	0.002		Cz	ng/L	0.905
Tlag	h	0		t1/2z	h	1.933
				Tmax	h	1.5
				Vz/F	L/kg	0.025
				CLz/F	L/h/kg	0.009
				Cmax	ng/L	74.3469
C-T
time(t)	concentration(C)	C fitted value	Absolute error	Relative error	ln(C)	ln(C) fitted value
0.166667	17.4895	15.554	1.936	0.111	2.862	2.744
0.5	52.1794	56.23	-4.051	-0.078	3.955	4.029
1	65.121	68.441	-3.32	-0.051	4.176	4.226
1.5	74.3469	58.127	16.22	0.218	4.309	4.063			time(t)	concentration(C)	C fitted value
2	32.6764	43.169	-10.492	-0.321	3.487	3.765			0.25	3.16334	7.873
3	16.1411	19.789	-3.648	-0.226	2.781	2.985			1	30.8333	26.369
6	7.75671	1.105	6.652	0.858	2.049	0.1			5	93.5134	89.964
12	0.905501	0.002	0.904	0.998		-6.345			13	118.896	125.722
									30	102.865	106.251
									48	94.404	77.447
									72	45.3801	50.159
									100	21.7253	30.193

## Sheet: Tα1-Fc
Parameters	Parameter value		Fitting effect	Value
A	185.027		AIC	61.634
α	0.018		AE	494.841
B	0.01		RE	2.439
β	0.01		R^2	0.963
K	183.925		SBC	62.111
Ka	0.169		Fitting times	396
Room Model: Two Room Model
Weights coefficient: 1
Atrioventricular parameters	unit	value		Statistical moment parameters	unit	value	bioavailability
t1/2α	h	38.234		AUC(0-t)	ng/L*h	7388.49	0.906991
t1/2β	h	69.315		AUC(0-∞)	ng/L*h	8146.16
V1/F	L/kg	0.016		AUMC(0-t)		286730
CL/F	L/h/kg	0		AUMC(0-∞)		391097
AUC(0-t)	ng/L*h	7390.88		MRT(0-t)	h	38.808
AUC(0-∞)	ng/L*h	8462		MRT(0-∞)	h	48.01
K10	1/h	0.02		VRT(0-t)	h^2	606.862
K12	1/h	0.001		VRT(0-∞)	h^2	1465.89
K21	1/h	0.01		Zeta	1/h	0.028
Ka	1/h	0.169		Zeta		123
t1/2Ka	h	4.103		Cz	ng/L	21.365
Tlag	h	0		t1/2z	h	24.576
				Tmax	h	13
				Vz/F	L/kg	0.011
				CLz/F	L/h/kg	0
				Cmax	ng/L	118.896
C-T
time(t)	concentration(C)	C fitted value	Absolute error	Relative error	ln(C)	ln(C) fitted value
0.25	3.16334	7.873	-4.71	-1.489	1.152	2.063
1	30.8333	26.369	4.465	0.145	3.429	3.272
5	93.5134	89.964	3.549	0.038	4.538	4.499
13	118.896	125.722	-6.827	-0.057	4.778	4.834
30	102.865	106.251	-3.386	-0.033	4.633	4.666
48	94.404	77.447	16.957	0.18	4.548	4.35
72	45.3801	50.159	-4.779	-0.105	3.815	3.915
100	21.7253	30.193	-8.467	-0.39	3.078	3.408
