# Supplementary material for: Thymosin Alpha1-Fc Modulates the Immune System and Down-regulates the Progression of Melanoma and Breast Cancer with a Prolonged Half-life
Source: Sci Rep. 2018 Aug 17;8:12351. doi: 10.1038/s41598-018-30956-y (PMC6097990; doi:10.1038/s41598-018-30956-y)
Supplement: Supplementary file 2 — Figure 4-dataset [file 41598_2018_30956_MOESM2_ESM.xlsx]

## Sheet: Sheet1
HC	D1					D2					D3					D4					D5					D6					D7
	HC+PBS	HC+Tα1	HC+Tα1-Fc	Blank		HC+PBS	HC+Tα1	HC+Tα1-Fc	Blank		HC+PBS	HC+Tα1	HC+Tα1-Fc	Blank		HC+PBS	HC+Tα1	HC+Tα1-Fc	Blank		HC+PBS	HC+Tα1	HC+Tα1-Fc	Blank		HC+PBS	HC+Tα1	HC+Tα1-Fc	Blank		HC+PBS	HC+Tα1	HC+Tα1-Fc	Blank
	30.7	31.3	31	33.1		29.5	29.8	31.5	35.9		28.6	28.8	31.1	34.5		31	29.9	33.1	34.7		34.1	34.1	34	34.6		32.4	33.5	32.9	35.7		32.3	34.8	32.4	37.4
	29.1	29.1	31.2	33.3		30.7	28.8	29.2	34.1		31.4	27.9	28.2	35.1		31.5	29.5	31.7	36.3		28.9	30.2	31.1	35.8		31.3	35.1	34.1	38.1		36.1	32.2	33.1	36.1
	30.5	30.5	31	34.6		29.3	27.5	30.8	35.1		29.9	31.8	31.2	35.3		32.5	32.2	30.6	35.7		32.2	30.4	32	36.2		32.7	30.8	34.9	36.9		32.6	32.6	35.1	37.9
	28.9	29.6	31	34.7		30.5	31.6	30.6	34.9		32.5	31.1	30.3	35.5		29.9	29.6	32.4	35.2		32	29.2	31.5	37.9		34.4	30.5	33.5	37.7		32.7	35.9	32.1	36.7
	27.3	28.2	30.4	33.7		27.8	31.4	29.4	35.4		27.6	29.1	30.5	36.5		31.2	31.5	31.4	37		31.6	29.3	31.5	36.8		29.3	33.5	31.9	37		33.1	31.4	34.8	39.2
	30.3	30.3	30.9	33.9		31	29.6	31	34.1		26.9	29.8	30.1	35.3		31.5	29.1	32	36.1		31.1	32.3	32	36.8		32.7	32.8	33.6	37.9		33	33.5	33.6	38
	28.7	31.1	29.1	34.7		28.1	30.1	31.2	34.4		30.9	31.5	31.2	34.2		27.4	32	29.1	35.7		29.3	32.1	29	36.9		32.8	31.6	32.1	37.1		29	31.6	34.5	37.1
	31.5	29.4	29.5	33.6		32.8	31.4	31.4	35.1		29	31.1	30.8	34.8		28.1	30.6	31.6	36.2		30.4	32.4	32.6	36.9		28.7	32.5	32.1	37		30.7	33.8	32	36.2
Mean	29.625	29.9375	30.5125	33.95	Mean	29.9625	30.025	30.6375	34.875	Mean	29.6	30.1375	30.425	35.15	Mean	30.3875	30.55	31.4875	35.8625	Mean	31.2	31.25	31.7125	36.4875	Mean	31.7875	32.5375	33.1375	37.175	Mean	32.4375	33.225	33.45	37.325
				D1						D4
				body weight	thymus	spleen	thymus index	spleen index		body weight	thymus	spleen	thymus index	spleen index
				27	0.0124	0.09	0.0459259	0.333333		25.1	0.0036	0.0904	0.0143426	0.057142
	HC+PBS						HC+Tα1						HC+Tα1-Fc						Blank
	body weight	thymus	spleen	thymus index	spleen index		body weight	thymus	spleen	thymus index	spleen index		body weight	thymus	spleen	thymus index	spleen index		body weight	thymus	spleen	thymus index	spleen index
①	30.3	0.0137	0.0959	0.452145	3.16502	①	35.3	0.0214	0.3386	0.606232	9.59207	①	35.2	0.0425	0.3293	1.20739	9.35511	①	33.8	0.0311	0.2268	0.920118	6.71006
②	28.4	0.0136	0.0976	0.478873	3.43662	②	32.04	0.0075	0.2015	0.234082	6.28901	②	32.5	0.0232	0.2398	0.713846	7.37846	②	33.4	0.0493	0.2404	1.47605	7.1976
③	31.4	0.0178	0.1276	0.566879	4.06369	③	32.7	0.0176	0.1998	0.538226	6.11009	③	31.54	0.0346	0.2278	1.09702	7.22257	③	34.9	0.0561	0.3224	1.60745	9.23782
④	30.9	0.0188	0.2179	0.608414	7.05178	④	32.8	0.019	0.1806	0.579268	5.5061	④	33.2	0.023	0.2722	0.692771	8.1988	④	35	0.0875	0.3081	2.5	8.80286
⑤	30.2	0.0097	0.1464	0.321192	4.84768	⑤	35.3	0.0188	0.1774	0.532578	5.0255	⑤	31.6	0.0211	0.2101	0.667722	6.64873	⑤	36.1	0.0613	0.2241	1.69806	6.20776
⑥	31.9	0.0234	0.1138	0.733542	3.5674	⑥	30.3	0.0195	0.3277	0.643564	10.8152	⑥	31.7	0.0233	0.2225	0.735016	7.01893	⑥	33.1	0.0516	0.3601	1.55891	10.8792
⑦	33.4	0.0195	0.2014	0.583832	6.02994	⑦	33.2	0.0358	0.2378	1.07831	7.16265	⑦	33.3	0.0336	0.2652	1.00901	7.96396	⑦	34.6	0.0554	0.3322	1.60116	9.60116
⑧	31.5	0.0234	0.0953	0.742857	3.0254	⑧	32	0.0191	0.2079	0.596875	6.49688	⑧	33.2	0.0289	0.258	0.870482	7.77108	⑧	35.3	0.0434	0.2302	1.22946	6.52125
			AVE	0.560967	4.39844				AVE	0.601142	7.12468				AVE	0.874156	7.69471				AVE	1.5739	8.14471
			SD	0.142302	1.46571				SD	0.230963	2.03039				SD	0.206842	0.842025				SD	0.452108	1.71419
	Thymus	HC+PBS	HC+Tα1	HC+Tα1-Fc		Spleen	HC+PBS	HC+Tα1	HC+Tα1-Fc
	Blank	3.01468e-05	9.03923e-05	0.0013665		Blank	0.000342413	0.295939	0.515961
	HC+PBS	/	0.681662	0.00334182	**	HC+PBS	/	0.00816157	7.60875e-05
	HC+Tα1	/	/	0.0259325		HC+Tα1	/	/	0.475362
	HC+Tα1-Fc	/	/	/		HC+Tα1-Fc	/	/	/
