# Supplementary material for: Thymosin Alpha1-Fc Modulates the Immune System and Down-regulates the Progression of Melanoma and Breast Cancer with a Prolonged Half-life
Source: Sci Rep. 2018 Aug 17;8:12351. doi: 10.1038/s41598-018-30956-y (PMC6097990; doi:10.1038/s41598-018-30956-y)
Supplement: Supplementary file 3 — Figure 5–6-dataset [file 41598_2018_30956_MOESM3_ESM.xlsx]

## Sheet: Volume
		D1						D2						D3							D4						D5						D6							D7						D8
	PBS		a(mm)	b(mm)	V（mm3）		+		a(mm)	b(mm)	V（mm3）		+		a(mm)	b(mm)	V（mm3）		+	PBS		a(mm)	b(mm)	V（mm3）		+		a(mm)	b(mm)	V（mm3）		+		a(mm)	b(mm)	V（mm3）		+	PBS		a(mm)	b(mm)	V（mm3）		+		a(mm)	b(mm)	V（mm3）
		①	6.14	4.97	75.8318		7.83769	①	6.51	5.07	83.6694		10.3528	①	7.09	5.15	94.0223		18.6065		①	8.08	5.28	112.629		53.5154	①	9.81	5.82	166.144		33.3595	①	10.38	6.2	199.504		114.376		①	11.19	7.49	313.88		231.199	①	12.47	9.35	545.079
		②	6.31	4.62	67.3416		17.4578	②	6.73	5.02	84.7993		15.5677	②	7.51	5.17	100.367		8.48082		②	8.02	5.21	108.848		55.5524	②	10.56	5.58	164.4		23.8627	②	11.04	5.84	188.263		36.0177		②	11.52	6.24	224.281		64.9114	②	11.67	7.04	289.192
		③	6.14	5.02	77.3652		20.6051	③	6.67	5.42	97.9703		19.353	③	6.88	5.84	117.323		54.1716		③	8.4	6.39	171.495		56.3157	③	8.48	7.33	227.811		-11.7699	③	7.56	7.56	216.041		32.1258		③	8.2	7.78	248.166		128.192	③	9.72	8.8	376.358
		④	5.48	4.37	52.3255		8.66664	④	5.79	4.59	60.9921		25.9885	④	6.24	5.28	86.9806		41.3734		④	7.06	6.03	128.354		68.4179	④	8.29	6.89	196.772		22.6484	④	8.73	7.09	219.42		121.112		④	9.23	8.59	340.532		151.62	④	10.57	9.65	492.152
		⑤	5.95	5.11	77.6835		9.81591	⑤	6.16	5.33	87.4994		3.77139	⑤	6.26	5.4	91.2708		28.6063		⑤	7.84	5.53	119.877		20.0567	⑤	8.15	5.86	139.934		6.38485	⑤	8.35	5.92	146.319		30.1302		⑤	9.24	6.18	176.449		60.649	⑤	9.46	7.08	237.098
		⑥	6.1	4.9	73.2305		24.1298	⑥	6.88	5.32	97.3603		4.53584	⑥	7.12	5.35	101.896		15.3054		⑥	7.24	5.69	117.201		19.9585	⑥	7.62	6	137.16		22.9153	⑥	7.99	6.33	160.075		38.1711		⑥	8	7.04	198.246		46.9425	⑥	8.58	7.56	245.189
		⑦	6.16	4.88	73.3484		11.5762	⑦	6.33	5.18	84.9245		15.1018	⑦	6.76	5.44	100.026		8.51013		⑦	6.8	5.65	108.537		54.4008	⑦	10.03	5.7	162.937		16.1738	⑦	7.98	6.7	179.111		41.8922		⑦	8.34	7.28	221.003		68.652	⑦	9.12	7.97	289.655
				mean	71.0181		14.2984			mean	85.3165		13.5244			mean	98.8409		25.0077				mean	123.849					mean	170.737		16.2249			mean	186.962		59.1179				mean	246.08		107.452			mean	353.532
				SD	8.95488		1、8			SD	12.2797					SD	9.79676						SD	22.1201						31.9727						27.3694							60.226						122.435
		D1						D2						D3							D4						D5						D6							D7						D8
	Tα1		a(mm)	b(mm)	V（mm3）				a(mm)	b(mm)	V（mm3）				a(mm)	b(mm)	V（mm3）			Tα1		a(mm)	b(mm)	V（mm3）				a(mm)	b(mm)	V（mm3）				a(mm)	b(mm)	V（mm3）			Tα1		a(mm)	b(mm)	V（mm3）				a(mm)	b(mm)	V（mm3）
		①	6.78	5.28	94.5078		9.69771	①	6.94	5.48	104.205		4.72619	①	7.15	5.52	108.932		34.1413		①	8.39	5.84	143.073		20.7336	①	9.04	6.02	163.807		14.7472	①	9.29	6.2	178.554		49.8347		①	9.65	6.88	228.388		85.7414	①	10.3	7.81	314.13
		②	6.67	5.01	83.7088		3.63063	②	6.51	5.18	87.3395		14.1107	②	7.01	5.38	101.45		14.4609		②	7.95	5.4	115.911		-15.7488	②	6.32	5.63	100.162		8.0261	②	6.41	5.81	108.188		5.7125		②	6.5	5.92	113.901		16.2671	②	7.28	5.98	130.168
		③	5.21	4.39	50.2038		7.20493	③	5.67	4.5	57.4087		18.6205	③	6.01	5.03	76.0292		11.3088		③	6.08	5.36	87.338		31.1133	③	6.97	5.83	118.451		33.8526	③	7.1	6.55	152.304		43.2288		③	8.31	6.86	195.533		81.8979	③	9.31	7.72	277.431
		④	6.11	5.23	83.5631		12.6451	④	6.85	5.3	96.2082		6.67097	④	7.27	5.32	102.879		1.06014		④	7.29	5.34	103.939		43.7511	④	8.26	5.98	147.69		2.60955	④	8.35	6	150.3		51.5638		④	8.68	6.82	201.864		43.9276	④	9.25	7.29	245.791
		⑤	6.07	5.05	77.4001		5.93804	⑤	6.26	5.16	83.3381		20.0695	⑤	7.59	5.22	103.408		13.6808		⑤	7.63	5.54	117.088		32.6268	⑤	8.69	5.87	149.715		11.9248	⑤	8.98	6	161.64		63.1455		⑤	9.78	6.78	224.785		78.6465	⑤	10.13	7.74	303.432
		⑥	5.23	4.56	54.3753		16.3342	⑥	5.89	4.9	70.7095		11.7625	⑥	6.1	5.2	82.472		4.78574		⑥	6.12	5.34	87.2577		14.2735	⑥	6.25	5.7	101.531		5.07539	⑥	6.36	5.79	106.607		25.2543		⑥	6.95	6.16	131.861		15.6281	⑥	7.6	6.23	147.489
		⑦	5.29	5.16	70.4247		9.3233	⑦	5.49	5.39	79.748		3.12196	⑦	5.58	5.45	82.87		2.26621		⑦	5.67	5.48	85.1362		21.5026	⑦	6.34	5.8	106.639		8.68849	⑦	6.45	5.98	115.327		73.2061		⑦	7.48	7.1	188.533		39.8416	⑦	8.12	7.5	228.375
				mean	73.4548		9.25342			mean	82.7082		11.2975			mean	94.0057		11.672				mean	105.678					mean	126.857					mean	138.989		44.5637				mean	183.552		51.7072			mean	235.259
				SD	16.2272		8			SD	15.5939					SD	13.0737						SD	21.3462						26.3162						28.6962							44.2294						72.5174
		D1						D2						D3							D4						D5						D6							D7						D8
	Fc		a(mm)	b(mm)	V（mm3）				a(mm)	b(mm)	V（mm3）				a(mm)	b(mm)	V（mm3）			Fc		a(mm)	b(mm)	V（mm3）				a(mm)	b(mm)	V（mm3）				a(mm)	b(mm)	V（mm3）		+	Fc		a(mm)	b(mm)	V（mm3）				a(mm)	b(mm)	V（mm3）
		①	6.37	5.2	86.1224		23.2385	①	7.31	5.47	109.361		10.9779	①	7.46	5.68	120.339		4.96812		①	7.58	5.75	125.307		-19.7545	①	6.78	5.58	105.552		21.0115	①	7.15	5.95	126.564		4.83606		①	7.3	6	131.4		17.3993	①	7.57	6.27	148.799
		②	5.67	4.52	57.9202		1.44122	②	5.76	4.54	59.3614		11.8459	②	6.13	4.82	71.2073		1.83006		②	6.21	4.85	73.0374		3.7108	②	7.48	4.53	76.7482		10.618	②	7.81	4.73	87.3662		30.8717		②	8.17	5.38	118.238		36.1141	②	8.49	6.03	154.352
		③	5.18	4.41	50.3706		6.11948	③	5.53	4.52	56.4901		8.72838	③	5.93	4.69	65.2184		4.24644		③	5.98	4.82	69.4649		19.497	③	6.17	5.37	88.9618		12.8274	③	6.93	5.42	101.789		21.332		③	7.22	5.84	123.121		33.5205	③	8.79	5.97	156.642
		④	7.49	5.43	110.421		12.7701	④	7.61	5.69	123.191		8.64882	④	7.92	5.77	131.84		5.77655		④	8.21	5.79	137.616		38.0932	④	9.86	5.97	175.71		42.1762	④	10.91	6.32	217.886		28.5891		④	11.49	6.55	246.475		64.8103	④	11.91	7.23	311.285
		⑤	6.23	4.9	74.7912		8.74977	⑤	6.5	5.07	83.5409		8.66668	⑤	6.59	5.29	92.2076		12.0764		⑤	6.2	5.8	104.284		-4.0368	⑤	5.96	5.8	100.247		5.75523	⑤	6.39	5.76	106.002		21.2458		⑤	8.76	5.39	127.248		37.7275	⑤	9.32	5.95	164.976
		⑥	6.58	5.22	89.6472		6.23814	⑥	6.7	5.35	95.8854		4.36328	⑥	6.8	5.43	100.249		4.40728		⑥	6.97	5.48	104.656		-11.1118	⑥	6.14	5.52	93.5441		125.201	⑥	8.51	7.17	218.745		-97.7292		⑥	6.42	6.14	121.016		71.0084	⑥	7.64	7.09	192.024
		⑦	5.2	4.18	45.4282		14.3074	⑦	5.34	4.73	59.7356		32.7199	⑦	6.18	5.47	92.4556		14.498		⑦	6.87	5.58	106.954		66.073	⑦	9.3	6.1	173.026		17.6985	⑦	9.55	6.32	190.725		16.6648		⑦	9.58	6.58	207.39		61.0102	⑦	9.75	7.42	268.4
				mean	73.5287		10.4092			mean	83.9379		12.2787			mean	96.2166		6.82897				mean	103.046					mean	116.256					mean	149.868		3.68718				mean	153.555		45.9415			mean	188.013
				SD	23.6312		1			SD	26.687					SD	24.0961						SD	24.9609						40.7229						57.3368							51.555						62.286
		D1						D2						D3							D4						D5						D6							D7						D8
	Tax		a(mm)	b(mm)	V（mm3）				a(mm)	b(mm)	V（mm3）				a(mm)	b(mm)	V（mm3）			Tax		a(mm)	b(mm)	V（mm3）				a(mm)	b(mm)	V（mm3）				a(mm)	b(mm)	V（mm3）		+	Tax		a(mm)	b(mm)	V（mm3）				a(mm)	b(mm)	V（mm3）
		①	5.82	5.1	75.6891		12.841	①	6.65	5.16	88.5301		18.7928	①	7.07	5.51	107.323		2.64197		①	7.14	5.55	109.965		82.4876	①	8.89	6.58	192.452		44.2225	①	9.39	7.1	236.675		17.6196		①	9.57	7.29	254.295		99.618	①	10.25	8.31	353.913
		②	5.67	4.37	54.1397		1.30549	②	5.38	4.54	55.4452		15.7805	②	5.52	5.08	71.2257		7.83179		②	5.87	5.19	79.0575		38.5971	②	8.16	5.37	117.655		16.2069	②	9.08	5.43	133.861		23.8306		②	9.95	5.63	157.692		93.3971	②	9.99	7.09	251.089
		③	6.16	4.68	67.4594		2.30251	③	6.21	4.74	69.7619		3.14091	③	6.25	4.83	72.9028		8.98067		③	6.63	4.97	81.8835		-6.88348	③	6	5	75		15.0284	③	6.41	5.3	90.0284		56.3039		③	7.19	6.38	146.332		22.7945	③	8.31	6.38	169.127
		④	6.24	5.13	82.1087		14.3069	④	6.54	5.43	96.4156		8.32672	④	6.9	5.51	104.742		25.7333		④	8.06	5.69	130.476		1.32196	④	7.65	5.87	131.798		8.05581	④	8.09	5.88	139.853		8.90982		④	8.32	5.98	148.763		20.1142	④	8.93	6.15	168.877
		⑤	5.9	5.08	76.1289		6.02622	⑤	6.1	5.19	82.1551		4.72116	⑤	6.28	5.26	86.8763		16.1445		⑤	7.28	5.32	103.021		-16.51	⑤	6	5.37	86.5107		21.228	⑤	6.54	5.74	107.739		28.2963		⑤	7.17	6.16	136.035		26.1268	⑤	7.82	6.44	162.162
		⑥	5.42	4.79	62.1785		6.97764	⑥	5.88	4.85	69.1561		6.4286	⑥	6.12	4.97	75.5848		27.4259		⑥	7.39	5.28	103.011		-2.90256	⑥	6.5	5.55	100.108		15.304	⑥	6.52	5.95	115.412		33.7328		⑥	7.17	6.45	149.145		49.665	⑥	8	7.05	198.81
		⑦	6.08	4.81	70.3337		22.0111	⑦	6.65	5.27	92.3449		17.7877	⑦	6.9	5.65	110.133		6.54411		⑦	7.31	5.65	116.677		3.29658	⑦	7.49	5.66	119.973		38.9551	⑦	8.8	6.01	158.928		72.9807		⑦	9.52	6.98	231.909		-16.0372	⑦	8.99	6.93	215.872
				mean	69.7197		9.39585			mean	79.1156		10.7112			mean	89.8268		13.6146				mean	103.441					mean	117.642					mean	140.357		34.5248				mean	174.882		42.2398			mean	217.121
				SD	9.44538		9			SD	14.8276					SD	17.2476						SD	18.2951						38.5084						48.1035							47.474						68.1347
			F	L	R	Y	AE	AK	AR	AX	BD	BK	BQ	BW	CD
	PBS		1	2	3	4	5	6	7	8	9	10	11	12	13
		①	75.8318	83.6694	94.0223	112.629	166.144	199.504	313.88	545.079	754.772	949.826	1093.01	1272.07	1678.25
		②	67.3416	84.7993	100.367	108.848	164.4	188.263	224.281	289.192	332.143	594.761	731.348	954.231	1225.24
		③	77.3652	97.9703	117.323	171.495	227.811	216.041	248.166	376.358	447.11	640.079	735.418	829.621	979.158
		④	52.3255	60.9921	86.9806	128.354	196.772	219.42	340.532	492.152	595.028	855.73	918	994.686	1136.38
		⑤	77.6835	87.4994	91.2708	119.877	139.934	146.319	176.449	237.098	379.882	486.095	642.132	723.339	869.103
		⑥	73.2305	97.3603	101.896	117.201	137.16	160.075	198.246	245.189	292.775	392.971	418.728	603.339	630.426
		⑦	73.3484	84.9245	100.026	108.537	162.937	179.111	221.003	289.655	362.977	615.823	718.884	899.294	1161.79
		mean	71.0181	85.3165	98.8409	123.849	170.737	186.962	246.08	353.532	452.098	647.898	751.075	896.655	1097.19
		SD	8.95488	12.2797	9.79676	22.1201	31.9727	27.3694	60.226	122.435	165.829	195.549	211.652	213.868	327.505
	Tα1		1	2	3	4	5	6	7	8	9	10	11	12	13
		①	94.5078	104.205	108.932	143.073	163.807	178.554	228.388	314.13	352.419	449.007	530.77	644.168	799.136
		②	83.7088	87.3395	101.45	115.911	100.162	108.188	113.901	130.168	141.853	188.922	209.475	359.42	453.644
		③	50.2038	57.4087	76.0292	87.338	118.451	152.304	195.533	277.431	376.644	497.484	562.565	682.257	798.551
		④	83.5631	96.2082	102.879	103.939	147.69	150.3	201.864	245.791	309.805	437.823	514.925	645.405	708.111
		⑤	77.4001	83.3381	103.408	117.088	149.715	161.64	224.785	303.432	396.059	545.11	643	838.64	989.598
		⑥	54.3753	70.7095	82.472	87.2577	101.531	106.607	131.861	147.489	181.567	258.483	296.135	323.079	361.854
		⑦	70.4247	79.748	82.87	85.1362	106.639	115.327	188.533	228.375	289.271	456.242	747.919	548.237	702.382
		mean	73.4548	82.7082	94.0057	105.678	126.857	138.989	183.552	235.259	292.517	404.724	500.684	577.315	687.611
		SD	15.0235	14.4372	12.1039	19.7627	24.364	26.5675	40.9485	67.1381	90.0045	120.7	174.421	169.608	199.083
															0.0170915
	Fc		1	2	3	4	5	6	7	8	9	10	11	12	13
		①	86.1224	109.361	120.339	125.307	105.552	126.564	131.4	148.799	212.489	325.342	367.443	662.884	753.972
		②	57.9202	59.3614	71.2073	73.0374	76.7482	87.3662	118.238	154.352	183.008	234.069	270.48	391.523	513.876
		③	50.3706	56.4901	65.2184	69.4649	88.9618	101.789	123.121	156.642	198.01	317.618	380.618	555.698	630.605
		④	110.421	123.191	131.84	137.616	175.71	217.886	246.475	311.285	334.336	356.93	422.67	442.058	477.025
		⑤	74.7912	83.5409	92.2076	104.284	100.247	106.002	127.248	164.976	244.43	333.227	443.297	457.9	489.3
		⑥	89.6472	95.8854	100.249	104.656	93.5441	218.745	121.016	192.024	214.174	317.834	402.016	503.437	528.36
		⑦	45.4282	59.7356	92.4556	106.954	173.026	190.725	207.39	268.4	356.47	498.66	626.864	719.649	826.71
		mean	73.5287	83.9379	96.2166	103.046	116.256	149.868	153.555	199.497	248.988	340.526	416.198	533.307	602.835			PBS	Tα1	Tα1-Fc	Tax
		SD	23.6312	26.687	24.0961	24.9609	40.7229	57.3368	51.555	64.4679	68.7429	79.5112	108.193	120.431	138.992		①	1678.25	799.136	753.972	717.106
															0.0031703		②	1225.24	453.644	513.876	690.339
																	③	979.158	798.551	630.605	457.214
	Tax		1	2	3	4	5	6	7	8	9	10	11	12	13		④	1136.38	708.111	477.025	430.064
		①	75.6891	88.5301	107.323	109.965	192.452	236.675	254.295	353.913	428.789	468.077	547.434	677.493	717.106		⑤	869.103	989.598	489.3	553.384
		②	54.1397	55.4452	71.2257	79.0575	117.655	133.861	157.692	251.089	266.571	331.109	353.902	521.228	690.339		⑥	630.426	361.854	528.36	592.554
		③	67.4594	69.7619	72.9028	81.8835	75	90.0284	146.332	169.127	220.849	288.477	380.886	426.185	457.214		⑦	1161.79	702.382	826.71	484.501
		④	82.1087	96.4156	104.742	130.476	131.798	139.853	148.763	168.877	226.55	280.366	336.783	364.388	430.064		mean	1097.19	687.611	602.835	560.737
		⑤	76.1289	82.1551	86.8763	103.021	86.5107	107.739	136.035	162.162	181.96	380.655	468.874	498.516	553.384		SD	327.505	215.034	138.992	112.486
		⑥	62.1785	69.1561	75.5848	103.011	100.108	115.412	149.145	198.81	236.84	339.519	449.819	536.727	592.554
		⑦	70.3337	92.3449	110.133	116.677	119.973	158.928	231.909	215.872	247.69	317.425	359.984	414.228	484.501
		mean	69.7197	79.1156	89.8268	103.441	117.642	140.357	174.882	217.121	258.464	343.661	413.955	491.252	560.737
		SD	9.44538	14.8276	17.2476	18.2951	38.5084	48.1035	47.474	68.1347	79.526	64.2423	77.1222	103.252	112.486
															0.00147572
			F	L	R	Y	AE	AK	AR	AX	BD	BK	BQ	BW
		0	1	2	3	4	5	6	7	8	9	10	11	12	13	inhibitory rate	TTEST
	PBS		71.0181	85.3165	98.8409	123.849	170.737	186.962	246.08	353.532	452.098	647.898	751.075	896.655	1097.19		compare with PBS	Tα1/Tα1-Fc	Tα1/Tax	Tα1-Fc/Tax
	Tα1		73.4548	82.7082	94.0057	105.678	126.857	138.989	183.552	235.259	292.517	404.724	500.684	577.315	687.611	0.373299	0.0170915	0.398224	0.191794	0.545
	Tα1-Fc		73.5287	83.9379	96.2166	103.046	116.256	149.868	153.555	199.497	248.988	340.526	416.198	533.307	602.835	0.450565	0.0031703
	Tax		69.7197	79.1156	89.8268	103.441	117.642	140.357	174.882	217.121	258.464	343.661	413.955	491.252	560.737	0.488934	0.00147572
													inhibitory rate%	Tα1	Tα1-Fc	Tax		TTEST	Tα1	Tα1-Fc	Tax
													V	37.33	45.06	48.89		PBS	0.0170915	0.0031703	0.00147572
														(P=0.0171)	(P=0.0032)	(P=0.0015)		Tα1		0.398224	0.191794
													SD	0.343418	0.575604	0.656536		Tα1-Fc			0.545
													W	39.31	42.96	52.66
														(P=0.0189)	(P=0.0063)	(P=0.0010)
													SD	0.17068	0.397248	0.54306

## Sheet: Body weight
PBS		1	2	3	4	5	6	7	8	9	10	11	12	13			PBS							Tα1							Tα1-Fc							Tax
	①	16	17.6	17.8	17.8	17.8	18.2	18.3	18.4	18.7	19	19.3	19.4	19.6			1	2	3	4	5	6	7	1	2	3	4	5	6	7	1	2	3	4	5	6	7	1	2	3	4	5	6	7
	②	14.7	15.6	15.8	15.8	15.9	16.5	16.4	16.5	16.7	16.8	16.9	16.9	16.5		1	16	14.7	16.8	17.9	15.6	16.6	14.7	15.3	16.6	15.9	18.1	15.3	16	17.3	15.4	14.7	15.7	17.5	16.9	18	14.9	16.8	16.5	16.6	15.6	15.6	16.3	15.4
	③	16.8	18.5	18.9	18.6	18.5	18.6	18.8	20.1	19.6	19.4	19.1	19.2	19.1		2	17.6	15.6	18.5	19.7	17.5	18.2	15.9	16.7	18.7	17	19.8	16.6	17.6	18.7	15.6	14.4	15.4	19.3	17.2	18.4	14.4	18.2	16.9	18.6	16.5	16.9	17.2	16.9
	④	17.9	19.7	18.9	19.1	19.1	19.7	19.6	19.2	18.7	19.1	18.8	18.5	18.4		3	17.8	15.8	18.9	18.9	17.9	18.4	16.2	16.4	18.8	17.8	19.5	16.9	18.3	19	15.6	15.3	15.7	18.8	17.3	18.1	14.9	18.3	16.1	17.8	16.3	16.9	17.2	16.7
	⑤	15.6	17.5	17.9	17.8	18	17.8	18	18.1	18.3	18.2	18.6	19	19.1		4	17.8	15.8	18.6	19.1	17.8	18.5	16.4	16.5	19	17.3	19.9	17	18.7	19.3	16.3	15.4	15.7	18.7	17.1	17.9	15.1	18.2	16.9	17.5	16.5	17	17.5	16.8
	⑥	16.6	18.2	18.4	18.5	18.3	18.5	18.5	18.2	18.3	18.6	18.6	19.1	19		5	17.8	15.9	18.5	19.1	18	18.3	16.3	16.9	18.7	17.9	19.7	16.8	18.5	19.1	16.1	16.2	16.3	19.4	16.7	17.9	15.1	18	17	17	16	17	17	17
	⑦	14.7	15.9	16.2	16.4	16.3	16.6	16.8	16.9	17.1	17.5	18.1	18.1	18.1		6	18.2	16.5	18.6	19.7	17.8	18.5	16.6	17.1	18.4	17.8	19.7	17	18.5	19	16.5	16.7	16.8	19.4	17	18.2	15.6	18.1	17.1	17.7	16	17.3	17.4	17.2
	mean	16.0429	17.5714	17.7	17.7143	17.7	17.9857	18.0571	18.2	18.2	18.3714	18.4857	18.6	18.5429		7	18.3	16.4	18.8	19.6	18	18.5	16.8	17.4	18.7	18.6	20	17	18.7	19.3	16.7	16.5	17.4	18.4	18.1	19	16.2	18.2	17.5	17.9	16.1	17.6	17.4	17.3
																8	18.4	16.5	20.1	19.2	18.1	18.2	16.9	17.6	18.9	18.8	20.3	17.5	18.7	19.5	17.1	16.6	16.6	17.2	18.4	18.9	17.6	18.6	17.9	17.8	16.3	17.7	17.6	17.4
Tα1		1	2	3	4	5	6	7	8	9	10	11	12	13		9	18.7	16.7	19.6	18.7	18.3	18.3	17.1	17.7	19.2	18.8	20.6	17.3	19.6	19.7	17.6	16.5	17.5	16.4	18.6	19.4	16.4	18.7	18.2	17.9	16.7	18.3	18.1	17.4
	①	15.3	16.7	16.4	16.5	16.9	17.1	17.4	17.6	17.7	18	18.2	18.4	18.5		10	19	16.8	19.4	19.1	18.2	18.6	17.5	18	19.7	19.5	20.6	17.7	18.9	20.2	17.9	16.9	17.7	15.6	18.7	19.3	15.4	18.8	18.6	18.3	16.8	18.5	18.7	17.6
	②	16.6	18.7	18.8	19	18.7	18.4	18.7	18.9	19.2	19.7	19.7	19.8	20		11	19.3	16.9	19.1	18.8	18.6	18.6	18.1	18.2	19.7	19.6	20.2	17.8	18.5	20.2	18.4	17.1	18	14.7	18.5	19.5	16.2	19	18.4	18.5	16.5	18.3	18.5	17.6
	③	15.9	17	17.8	17.3	17.9	17.8	18.6	18.8	18.8	19.5	19.6	19.4	19.7		12	19.4	16.9	19.2	18.5	19	19.1	18.1	18.4	19.8	19.4	20.4	17.7	18.4	20.2	18	17.2	17.9	13.8	18.3	19.6	16.8	19.3	18.2	19	16.4	18.4	18.7	18.3
	④	18.1	19.8	19.5	19.9	19.7	19.7	20	20.3	20.6	20.6	20.2	20.4	20.4		13	19.6	16.5	19.1	18.4	19.1	19	18.1	18.5	20	19.7	20.4	17.8	18.3	20.6	18.3	17.7	17.9	13	18.6	19.3	17.4	20	18	18.5	16.5	17.5	18.5	18
	⑤	15.3	16.6	16.9	17	16.8	17	17	17.5	17.3	17.7	17.8	17.7	17.8
	⑥	16	17.6	18.3	18.7	18.5	18.5	18.7	18.7	19.6	18.9	18.5	18.4	18.3
	⑦	17.3	18.7	19	19.3	19.1	19	19.3	19.5	19.7	20.2	20.2	20.2	20.6
	mean	16.3571	17.8714	18.1	18.2429	18.2286	18.2143	18.5286	18.7571	18.9857	19.2286	19.1714	19.1857	19.3286
Tα1-Fc		1	2	3	4	5	6	7	8	9	10	11	12	13
	①	15.4	15.6	15.6	16.3	16.1	16.5	16.7	17.1	17.6	17.9	18.4	18	18.3
	②	14.7	14.4	15.3	15.4	16.2	16.7	16.5	16.6	16.5	16.9	17.1	17.2	17.7
	③	15.7	15.4	15.7	15.7	16.3	16.8	17.4	16.6	17.5	17.7	18	17.9	17.9
	④	17.5	19.3	18.8	18.7	19.4	19.4	18.4	17.2	16.4	15.6	14.7	13.8	13
	⑤	16.9	17.2	17.3	17.1	16.7	17	18.1	18.4	18.6	18.7	18.5	18.3	18.6
	⑥	18	18.4	18.1	17.9	17.9	18.2	19	18.9	19.4	19.3	19.5	19.6	19.3
	⑦	14.9	14.4	14.9	15.1	15.1	15.6	16.2	17.6	16.4	15.4	16.2	16.8	17.4
	mean	16.1571	16.3857	16.5286	16.6	16.8143	17.1714	17.4714	17.4857	17.4857	17.3571	17.4857	17.3714	17.4571
Tax		1	2	3	4	5	6	7	8	9	10	11	12	13
	①	16.8	18.2	18.3	18.2	18	18.1	18.2	18.6	18.7	18.8	19	19.3	20
	②	16.5	16.9	16.1	16.9	17	17.1	17.5	17.9	18.2	18.6	18.4	18.2	18
	③	16.6	18.6	17.8	17.5	17	17.7	17.9	17.8	17.9	18.3	18.5	19	18.5
	④	15.6	16.5	16.3	16.5	16	16	16.1	16.3	16.7	16.8	16.5	16.4	16.5
	⑤	15.6	16.9	16.9	17	17	17.3	17.6	17.7	18.3	18.5	18.3	18.4	17.5
	⑥	16.3	17.2	17.2	17.5	17	17.4	17.4	17.6	18.1	18.7	18.5	18.7	18.5
	⑦	15.4	16.9	16.7	16.8	17	17.2	17.3	17.4	17.4	17.6	17.6	18.3	18
	mean	16.1143	17.3143	17.0429	17.2	17	17.2571	17.4286	17.6143	17.9	18.1857	18.1143	18.3286	18.1429
	0	1	2	3	4	5	6	7	8	9	10	11	12	13
PBS		16.0429	17.5714	17.7	17.7143	17.7	17.9857	18.0571	18.2	18.2	18.3714	18.4857	18.6	18.5429
Tα1		16.3571	17.8714	18.1	18.2429	18.2286	18.2143	18.5286	18.7571	18.9857	19.2286	19.1714	19.1857	19.3286
Tα1-Fc		16.1571	16.3857	16.5286	16.6	16.8143	17.1714	17.4714	17.4857	17.4857	17.3571	17.4857	17.3714	17.4571
Tax		16.1143	17.3143	17.0429	17.2	17	17.2571	17.4286	17.6143	17.9	18.1857	18.1143	18.3286	18.1429
							D13-T test	Tα1	Tα1-Fc	Tax
							PBS	0.335331	0.387905	1.17581
							Tα1		0.0756564	0.121387
							Tα1-Fc			0.658365

## Sheet: Tumor weight
	PBS	Tα1	Fc	Tax
	1.787	0.8139	1.4606	0.9456
	1.6344	0.587	1.1528	0.606
	1.9831	1.1318	0.8024	0.6796
	2.252	0.9476	0.5958	0.5552
	1.2347	1.527	0.7793	0.5794
	0.8	0.4838	0.7793	1.1151
	1.717	1.432	0.9375	0.9202
mean	1.62974	0.989014	0.929671	0.771586
	PBS	Tα1	Tα1-Fc	Tax
mean	1.62974	0.989014	0.929671	0.771586
SD	0.481138	0.399018	0.290007	0.219851
P		0.0188839	0.0063756	0.00104639
		*	**	**
inhibitory rate		0.393147	0.429559	0.52656
SD		0.17068	0.397248	0.54306
Tα1/Tα1-Fc	Tα1/Tax	Tα1-Fc/Tax
0.755733	0.230678	0.272823
T test	Tα1	Tα1-Fc	Tax
PBS	0.0188839	0.0063756	0.00104639
Tα1		0.755733	0.230678
Tα1-Fc			0.272823

## Sheet: IFN-γ
	n=3			average	minus blank
空白	0.0852857	0.0988495	0.110617	0.0982508					y = 0.00184854 x + 0.36607646
800	1.678	1.88757	1.89126	1.81895	1.72069				R² = 0.89
400	1.18608	1.37098	1.36702	1.30803	1.20978
200	0.924563	1.09652	1.04545	1.02218	0.923929
100	0.781045	0.72695	0.886397	0.798131	0.69988
50	0.679605	0.776291	0.522638	0.659511	0.56126
	n=4				minus blank				concentration				average
PBS	0.484944	0.46566	0.466182	0.477595	0.386693	0.36741	0.367931	0.379345	11.1529	0.72115	1.00348	7.17759	5.01378	P
Tα1	0.524756	0.522888	0.693431	0.696163	0.426505	0.424637	0.59518	0.597912	32.69	31.6795	123.938	125.416	78.4307	0.033863	*
Tα1-Fc	0.680783	0.689924	0.620141	0.647002	0.582532	0.591674	0.521891	0.548751	117.095	122.041	84.2904	98.8211	105.562	3.1362e-05	**
														0.371183

## Sheet: IL-2
	n=3
blank	0.0723777	0.0699372	0.0697509		minus blank			average
1200	1.08587	1.11093	1.40816	0.0706886	1.01518	1.04025	1.33747	1.13097
600	0.848548	0.913037	0.922708	0.0706886	0.77786	0.842348	0.852019	0.824076
300	0.581457	0.634936	0.696466	0.0706886	0.510769	0.564248	0.625778	0.566931
150	0.48066	0.504577	0.491587	0.0706886	0.409971	0.433889	0.420899	0.421586
75	0.420233	0.289651	0.315735	0.0706886	0.349544	0.218963	0.245046	0.271184
										y = 0.000843017 x + 0.21 R² = 0.9181
	n=3			minus blank			concentration			average
PBS	0.32071	0.341845	0.383251	0.250021	0.271156	0.312563	47.474	72.5445	121.661	80.56
Tα1	0.30814	0.39882	0.383532	0.237452	0.328132	0.312844	32.5638	140.13	121.995	98.2295	0.679666
Tα1-Fc	0.456561	0.492297	0.594011	0.385873	0.421608	0.523322	208.623	251.013	371.667	277.101	0.021297	*
											0.0388778	*
