# Supplementary material for: Thymosin Alpha1-Fc Modulates the Immune System and Down-regulates the Progression of Melanoma and Breast Cancer with a Prolonged Half-life
Source: Sci Rep. 2018 Aug 17;8:12351. doi: 10.1038/s41598-018-30956-y (PMC6097990; doi:10.1038/s41598-018-30956-y)
Supplement: Supplementary file 4 — Figure 7–8-dataset [file 41598_2018_30956_MOESM4_ESM.xlsx]

## Sheet: Volume
			D1				D2					D3					D4					D5					D6					D7					D8					D9
			a(mm)	b(mm)	V（mm3）	103.623		a(mm)	b(mm)	V（mm3）	+		a(mm)	b(mm)	V（mm3）	+		a(mm)	b(mm)	V（mm3）	+		a(mm)	b(mm)	V（mm3）	+		a(mm)	b(mm)	V（mm3）	+		a(mm)	b(mm)	V（mm3）	+		a(mm)	b(mm)	V（mm3）	+		a(mm)	b(mm)	V（mm3）
	PBS	①	8.13	5.96	144.395	79.1363	①	8.6	7.21	223.532	161.509	①	9.81	8.86	385.041	245.227	①	11.01	10.7	630.267	182.067	①	11.95	11.66	812.335	78.4543	①	12.29	12.04	890.789	131.931	①	13.26	12.42	1022.72	394.223	①	14.5	13.98	1416.94	237.797	①	15.42	14.65	1654.74
		②	6.67	5.71	108.735	10.2013	②	6.88	5.88	118.936	18.7821	②	7.55	6.04	137.718	245.477	②	10.01	8.75	383.195	91.8392	②	11.6	9.05	475.035	280.074	②	13.29	10.66	755.109	139.325	②	13.96	11.32	894.434	195.289	②	14.96	12.07	1089.72	182.043	②	15.92	12.64	1271.77
		③	5.55	5.46	82.7272	64.5982	③	7.69	6.19	147.325	35.6764	③	9.02	6.37	183.002	178.492	③	10.32	8.37	361.494	124.027	③	11.3	9.27	485.521	256.39	③	12.84	10.75	741.911	129.644	③	14.25	11.06	871.556	151.642	③	15.42	11.52	1023.2	267.54	③	15.98	12.71	1290.74
		④	6.66	5.31	93.893	32.1732	④	7.17	5.93	126.066	22.5366	④	7.56	6.27	148.603	150.365	④	9.25	8.04	298.967	84.8089	④	10.93	8.38	383.776	9.21255	④	11.06	8.43	392.989	239.288	④	12.57	10.03	632.277	254.879	④	14.17	11.19	887.156	308.234	④	15.88	12.27	1195.39
		⑤	5.12	5.07	65.8045	17.0747	⑤	6.06	5.23	82.8793	49.0119	⑤	6.44	6.4	131.891	107.127	⑤	8.32	7.58	239.019	229.437	⑤	10.74	9.34	468.455	56.6435	⑤	11.76	9.45	525.099	46.363	⑤	12.35	9.62	571.462	176.475	⑤	13.09	10.69	747.937	429.298	⑤	14.76	12.63	1177.23
		⑥	6.33	4.77	72.0129	27.99	⑥	6.91	5.38	100.003	107.008	⑥	8.19	7.11	207.011	118.857	⑥	9.37	8.34	325.868	189.641	⑥	11.4	9.51	515.509	22.1744	⑥	11.62	9.62	537.683	165.334	⑥	12.35	10.67	703.017	204.408	⑥	13.19	11.73	907.425	362.439	⑥	14.51	13.23	1269.86
		⑦	5.4	4.24	48.5395	19.7585	⑦	5.53	4.97	68.298	11.3291	⑦	5.8	5.24	79.627	25.3446	⑦	6.6	5.64	104.972	35.397	⑦	7.52	6.11	140.369	48.1017	⑦	8.2	6.78	188.47	134.399	⑦	9.94	8.06	322.869	131.747	⑦	10.49	9.31	454.616	169.858	⑦	12.59	9.96	624.474
				mean	88.0153	35.8474			mean	123.863	57.979			mean	181.842	152.984			mean	334.826	133.888			mean	468.714	107.293			mean	576.007	140.898			mean	716.905	215.523			mean	932.428	279.601			mean	1212.03
				SD	31.5654				SD	51.397				SD	98.2507				SD	160.06				SD	198.163				SD	240.288				SD	235.489				SD	297.98				SD	304.36
			D1				D2					D3					D4					D5					D6					D7					D8					D9
			a(mm)	b(mm)	V（mm3）	SD		a(mm)	b(mm)	V（mm3）	SD		a(mm)	b(mm)	V（mm3）	SD		a(mm)	b(mm)	V（mm3）	SD		a(mm)	b(mm)	V（mm3）	SD		a(mm)	b(mm)	V（mm3）	SD		a(mm)	b(mm)	V（mm3）	SD		a(mm)	b(mm)	V（mm3）	SD		a(mm)	b(mm)	V（mm3）
	Tα1	①	7.54	6.02	136.626	5.31041	①	7.73	6.06	141.937	91.5985	①	8.96	7.22	233.535	138.596	①	10.11	8.58	372.131	168.508	①	11.19	9.83	540.639	335.979	①	12.94	11.64	876.618	106.525	①	13.43	12.1	983.143	302.748	①	14.76	13.2	1285.89	110.806	①	15.35	13.49	1396.7
		②	6.84	5.23	93.5469	47.7533	②	7.67	6.07	141.3	58.5897	②	8.52	6.85	199.89	74.6028	②	9.43	7.63	274.493	124.883	②	10.7	8.64	399.375	88.4959	②	11.68	9.14	487.871	114.711	②	12.1	9.98	602.582	325.813	②	14.04	11.5	928.395	162.432	②	15	12.06	1090.83
		③	6.35	4.86	74.9922	32.3947	③	6.8	5.62	107.387	9.87652	③	7.02	5.78	117.263	133.274	③	9.94	7.1	250.538	104.668	③	10.99	8.04	355.206	63.2918	③	11.75	8.44	418.497	20.2563	③	11.92	8.58	438.754	140.852	③	12.5	9.63	579.606	138.919	③	13.21	10.43	718.524
		④	6.31	5	78.875	40.6552	④	6.73	5.96	119.53	55.3292	④	7.98	6.62	174.859	182.332	④	9.46	8.69	357.191	82.0766	④	10.29	9.24	439.268	110.193	④	11.56	9.75	549.461	74.8551	④	12.12	10.15	624.316	133.33	④	12.41	11.05	757.646	190.071	④	13.43	11.88	947.717
		⑤	5.93	5.08	76.516	20.6754	⑤	6.92	5.3	97.1914	42.6802	⑤	8.58	5.71	139.872	153.542	⑤	10.08	7.63	293.413	125.967	⑤	11.21	8.65	419.38	86.3619	⑤	11.72	9.29	505.742	229.235	⑤	12.72	10.75	734.978	96.4221	⑤	13.52	11.09	831.4	63.8956	⑤	14.3	11.19	895.295
		⑥	4.86	4.42	47.4735	29.9678	⑥	5.75	5.19	77.4413	9.43498	⑥	6.28	5.26	86.8763	88.3733	⑥	7.58	6.8	175.25	96.4314	⑥	9.07	7.74	271.681	80.671	⑥	9.1	8.8	352.352	8.38159	⑥	9.17	8.87	360.734	125.421	⑥	11.69	9.12	486.154	157.968	⑥	12.78	10.04	644.122
		⑦	4.94	4.33	46.3098	2.75247	⑦	5	4.43	49.0622	24.025	⑦	5.49	5.16	73.0873	27.8988	⑦	6.51	5.57	100.986	61.435	⑦	7.48	6.59	162.421	24.0656	⑦	7.59	7.01	186.487	80.2088	⑦	8.59	7.88	266.695	144.785	⑦	10.46	8.87	411.48	67.3258	⑦	11.77	9.02	478.806
				mean	79.1914	25.6442			mean	104.836	41.6477			mean	146.483	114.088			mean	260.572	109.138			mean	369.71	112.723			mean	482.433	90.5963			mean	573.029	181.339			mean	754.367	127.345			mean	881.713
				SD	30.5968				SD	33.784				SD	59.2635				SD	96.524				SD	122.604				SD	211.755				SD	243.195				SD	299.666				SD	305.203
			D1				D2					D3					D4					D5					D6					D7					D8					D9
			a(mm)	b(mm)	V（mm3）	SD		a(mm)	b(mm)	V（mm3）	SD		a(mm)	b(mm)	V（mm3）	SD		a(mm)	b(mm)	V（mm3）	SD		a(mm)	b(mm)	V（mm3）	SD		a(mm)	b(mm)	V（mm3）	+		a(mm)	b(mm)	V（mm3）	SD		a(mm)	b(mm)	V（mm3）	SD		a(mm)	b(mm)	V（mm3）
	Fc	①	6.11	5.41	89.414	26.5831	①	6.71	5.88	115.997	15.0764	①	7.48	5.92	131.074	44.2241	①	8	6.62	175.298	139.507	①	9.74	8.04	314.805	127.718	①	11.3	8.85	442.522	100.09	①	12.05	9.49	542.612	87.8879	①	12.61	10	630.5	199.09	①	14.12	10.84	829.59
		②	6.52	5.64	103.699	11.9538	②	6.6	5.92	115.653	24.3346	②	7.26	6.21	139.988	120.592	②	8.79	7.7	260.58	133.468	②	10.27	8.76	394.048	125.458	②	11.02	9.71	519.505	60.1591	②	11.41	10.08	579.665	360.834	②	13.15	11.96	940.499	224.315	②	13.87	12.96	1164.81
		③	6.03	5.24	82.7847	10.8227	③	6.59	5.33	93.6073	26.5333	③	6.81	5.94	120.141	74.5185	③	7.51	7.2	194.659	77.2561	③	8.54	7.98	271.915	90.3358	③	9.55	8.71	362.251	108.099	③	10.06	9.67	470.35	107.805	③	11.54	10.01	578.155	139.884	③	12.45	10.74	718.039
		④	6.45	4.97	79.6604	10.0461	④	6.46	5.27	89.7065	6.11946	④	6.5	5.43	95.8259	52.7425	④	7.78	6.18	148.568	30.1343	④	8.28	6.57	178.703	64.9453	④	9.4	7.2	243.648	241.201	④	10.5	9.61	484.849	59.8236	④	10.85	10.02	544.672	228.296	④	12.73	11.02	772.968
		⑤	6.06	4.85	71.2732	17.6363	⑤	7.17	4.98	88.9094	77.3556	⑤	7.32	6.74	166.265	4.73743	⑤	7.44	6.78	171.002	103.69	⑤	9.03	7.8	274.693	94.6404	⑤	9.16	8.98	369.333	59.1921	⑤	10.17	9.18	428.525	201.635	⑤	11.63	10.41	630.161	244.591	⑤	13.16	11.53	874.751
		⑥	5.81	4.26	52.7188	7.29172	⑥	5.98	4.48	60.0105	29.8433	⑥	6.52	5.25	89.8537	13.7694	⑥	6.68	5.57	103.623	46.0464	⑥	7.02	6.53	149.67	60.3851	⑥	7.61	7.43	210.055	137.55	⑥	9.27	8.66	347.605	105.284	⑥	10.1	9.47	452.889	-34.4051	⑥	10.31	9.01	418.483
		⑦	6.85	4.15	58.9871	-7.43174	⑦	5.79	4.22	51.5553	13.6823	⑦	6.53	4.47	65.2376	36.9367	⑦	7.33	5.28	102.174	56.6842	⑦	7.83	6.37	158.859	77.5208	⑦	8.61	7.41	236.379	81.9576	⑦	9.68	8.11	318.337	128.299	⑦	10.44	9.25	446.636	101.856	⑦	11.17	9.91	548.492
				mean	76.9339	10.986			mean	87.9199	27.5636			mean	115.483	49.6458			mean	165.129	83.8266			mean	248.956	91.5718			mean	340.528	112.607			mean	453.135	150.224			mean	603.359	157.661			mean	761.02
				SD	17.5799				SD	24.817				SD	34.1855				SD	54.9867				SD	90.8185				SD	116.185				SD	95.9434				SD	166.534				SD	239.853
			D1				D2					D3					D4					D5					D6					D7					D8					D9
			a(mm)	b(mm)	V（mm3）	SD		a(mm)	b(mm)	V（mm3）	SD		a(mm)	b(mm)	V（mm3）	SD		a(mm)	b(mm)	V（mm3）	SD		a(mm)	b(mm)	V（mm3）	SD		a(mm)	b(mm)	V（mm3）	+		a(mm)	b(mm)	V（mm3）	SD		a(mm)	b(mm)	V（mm3）	SD		a(mm)	b(mm)	V（mm3）
	Tax	①	7.15	5.4	104.247	7.65717	①	7.48	5.47	111.904	2.84249	①	7.67	5.47	114.747	97.7425	①	9.61	6.65	212.489	96.323	①	10.39	7.71	308.812	82.3267	①	10.93	8.46	391.139	118.386	①	11.91	9.25	509.525	143.868	①	12.27	10.32	653.392	293.285	①	14.62	11.38	946.677
		②	7.24	5.15	96.0115	18.2525	②	7.5	5.52	114.264	22.8235	②	7.93	5.88	137.087	47.0476	②	8.48	6.59	184.135	133.857	②	10.4	7.82	317.992	64.5589	②	10.54	8.52	382.551	154.887	②	11.86	9.52	537.438	52.3857	②	12.8	9.6	589.824	186.149	②	13.53	10.71	775.973
		③	6.95	4.78	79.3982	17.3462	③	7.02	5.25	96.7444	37.9838	③	8.01	5.8	134.728	100.021	③	9.5	7.03	234.749	91.2644	③	10.8	7.77	326.014	84.1221	③	11.38	8.49	410.136	71.8599	③	11.59	9.12	481.996	94.4525	③	13.02	9.41	576.448	-49.352	③	13.19	8.94	527.096
		④	4.49	3.58	28.7728	3.88504	④	4.62	3.76	32.6579	8.37552	④	4.93	4.08	41.0334	11.6741	④	5.52	4.37	52.7074	18.2675	④	6.11	4.82	70.975	21.7513	④	6.78	5.23	92.7263	67.7554	④	7.15	6.7	160.482	5.49301	④	7.2	6.79	165.975	3.06612	④	7.29	6.81	169.041
		⑤	5.97	5.03	75.5232	6.83124	⑤	6.51	5.03	82.3544	7.32281	⑤	6.95	5.08	89.6772	51.7644	⑤	7.15	6.29	141.442	71.7635	⑤	8.18	7.22	213.205	184.352	⑤	9.86	8.98	397.557	19.2273	⑤	10	9.13	416.785	140.77	⑤	11.47	9.86	557.554	45.6586	⑤	11.85	10.09	603.213
		⑥	5.1	4.55	52.7914	2.97131	⑥	5.34	4.57	55.7627	18.5336	⑥	5.92	5.01	74.2963	21.0487	⑥	6.42	5.45	95.345	18.1224	⑥	6.84	5.76	113.467	31.5736	⑥	7.06	6.41	145.041	27.9662	⑥	7.31	6.88	173.007	53.837	⑥	8.33	7.38	226.844	56.1777	⑥	9.28	7.81	283.022
		⑦	6.19	4.57	64.6388	3.20902	⑦	6.33	4.63	67.8478	6.78172	⑦	6.56	4.77	74.6295	50.5184	⑦	7.65	5.72	125.148	94.1405	⑦	8.23	7.3	219.288	-31.6552	⑦	8.31	6.72	187.633	49.557	⑦	8.57	7.44	237.19	32.4638	⑦	8.91	7.78	269.654	52.8191	⑦	9.83	8.1	322.473
				mean	71.6261	8.59322			mean	80.2193	14.9519			mean	95.1713	54.2595			mean	149.431	74.8198			mean	224.251	62.4328			mean	286.683	72.8055			mean	359.489	74.7528			mean	434.242	83.972			mean	518.214
				SD	25.7369				SD	30.1493				SD	35.4113				SD	65.0566				SD	101.822				SD	138.521				SD	164.217				SD	204.014				SD	280.736
			F	K	B	U	Z	AE	AJ	AO	AT	AZ
			1	2	3	4	5	6	7	8	9
	PBS	①	144.395	223.532	385.041	630.267	812.335	890.789	1022.72	1416.94	1654.74
		②	108.735	118.936	137.718	383.195	475.035	755.109	894.434	1089.72	1271.77
		③	82.7272	147.325	183.002	361.494	485.521	741.911	871.556	1023.2	1290.74
		④	93.893	126.066	148.603	298.967	383.776	392.989	632.277	887.156	1195.39
		⑤	65.8045	82.8793	131.891	239.019	468.455	525.099	571.462	747.937	1177.23
		⑥	72.0129	100.003	207.011	325.868	515.509	537.683	703.017	907.425	1269.86
		⑦	48.5395	68.298	79.627	104.972	140.369	188.47	322.869	454.616	624.474
		MEAN	88.0153	123.863	181.842	334.826	468.714	576.007	716.905	932.428	1212.03
		SD	31.5654	51.397	98.2507	160.06	198.163	240.288	235.489	297.98	304.36
			1	2	3	4	5	6	7	8	9
	Tα1	①	136.626	141.937	233.535	372.131	540.639	876.618	983.143	1285.89	1396.7
		②	93.5469	141.3	199.89	274.493	399.375	487.871	602.582	928.395	1090.83
		③	74.9922	107.387	117.263	250.538	355.206	418.497	438.754	579.606	718.524
		④	78.875	119.53	174.859	357.191	439.268	549.461	624.316	757.646	947.717
		⑤	76.516	97.1914	139.872	293.413	419.38	505.742	734.978	831.4	895.295
		⑥	47.4735	77.4413	86.8763	175.25	271.681	352.352	360.734	486.154	644.122
		⑦	46.3098	49.0622	73.0873	100.986	162.421	186.487	266.695	411.48	478.806
		MEAN	79.1914	104.836	146.483	260.572	369.71	482.433	573.029	754.367	881.713
		SD	28.3271	33.784	59.2635	96.524	122.604	211.755	243.195	299.666	305.203
			1	2	3	4	5	6	7	8	9
	Fc	①	89.414	115.997	131.074	175.298	314.805	442.522	542.612	630.5	829.59
		②	103.699	115.653	139.988	260.58	394.048	519.505	579.665	940.499	1164.81
		③	82.7847	93.6073	120.141	194.659	271.915	362.251	470.35	578.155	718.039
		④	79.6604	89.7065	95.8259	148.568	178.703	243.648	484.849	544.672	772.968
		⑤	71.2732	88.9094	166.265	171.002	274.693	369.333	428.525	630.161	874.751
		⑥	52.7188	60.0105	89.8537	103.623	149.67	210.055	347.605	452.889	418.483
		⑦	58.9871	51.5553	65.2376	102.174	158.859	236.379	318.337	446.636	548.492
		MEAN	76.9339	87.9199	115.483	165.129	248.956	340.528	453.135	603.359	761.02
		SD	17.5799	24.817	34.1855	54.9867	90.8185	116.185	95.9434	166.534	239.853
			1	2	3	4	5	6	7	8	9
	Tax	①	104.247	111.904	114.747	212.489	308.812	391.139	509.525	653.392	946.677
		②	96.0115	114.264	137.087	184.135	317.992	382.551	537.438	589.824	775.973
		③	79.3982	96.7444	134.728	234.749	326.014	410.136	481.996	576.448	527.096
		④	28.7728	32.6579	41.0334	52.7074	70.975	92.7263	160.482	165.975	169.041
		⑤	75.5232	82.3544	89.6772	141.442	213.205	397.557	416.785	557.554	603.213
		⑥	52.7914	55.7627	74.2963	95.345	113.467	145.041	173.007	226.844	283.022
		⑦	64.6388	67.8478	74.6295	125.148	219.288	187.633	237.19	269.654	322.473
		MEAN	71.6261	80.2193	95.1713	149.431	224.251	286.683	359.489	434.242	518.214
		SD	25.7369	30.1493	35.4113	65.0566	101.822	138.521	164.217	204.014	280.736
		0	1	2	3	4	5	6	7	8	9
	PBS		88.0153	123.863	181.842	334.826	468.714	576.007	716.905	932.428	1212.03
	Tα1		79.1914	104.836	146.483	260.572	369.71	482.433	573.029	754.367	881.713
	Fc		76.9339	87.9199	115.483	165.129	248.956	340.528	453.135	603.359	761.02
	Tax		71.6261	80.2193	95.1713	149.431	224.251	286.683	359.489	434.242	518.214
			PBS	Tα1	Fc	Tax
			1654.74	1396.7	829.59	946.677
			1271.77	1090.83	1164.81	775.973
			1290.74	718.524	718.039	527.096
			1195.39	947.717	772.968	169.041
			1177.23	895.295	874.751	603.213
			1269.86	644.122	418.483	283.022
			624.474	478.806	548.492	322.473
			TT	0.0654078	0.00955034	0.000816356
					0.426761	0.038824
						0.107457
			T test	Tα1	Tα1-Fc	Tax
			PBS	0.0654078	0.00955034	0.000816356
			Tα1		0.426761	0.038824
			Tα1-Fc			0.107457

## Sheet: Body Weight
	PBS		1	2	3	4	5	6	7	8	9
		①	15.5	16	16.3	16.2	16.7	16.3	16.3	15.7	16.1
		②	14.8	15.5	15.9	15.8	15.5	14.6	15.2	15.4	15.5
		③	15	15.9	16.4	16.6	16.8	17.3	17.5	17.8	18.3
		④	14.5	15.3	15.9	15.8	15.8	15.8	15.8	16.1	16.2
		⑤	16.1	17.2	17.6	17.8	17.7	18	18.2	18.1	18
		⑥	15.2	16.3	16.7	16.7	17.1	17.6	17.7	17.8	18.1
		⑦	14.2	15.2	15.1	15.2	15	15.2	15.5	15.6	15.7
		MEAN	15.0429	15.9143	16.2714	16.3	16.3714	16.4	16.6	16.6429	16.8429
											1.23269
	Tα1		1	2	3	4	5	6	7	8	9
		①	14.3	15.1	15.4	15.7	15.9	15.9	15.3	15	15.8
		②	15	15.4	15.9	16.2	16.4	16.6	17.1	16.8	16
		③	13.7	13.7	13.7	13.9	13.9	14.2	14.4	14.7	15.1
		④	13.9	15	15.3	15.3	15.1	15.5	15.9	16	16.5
		⑤	15.9	16.8	16.7	17	17.2	17.1	17.1	16.5	16.4
		⑥	15.9	16.3	16.5	17.1	17.1	17	17	16.2	16.7
		⑦	15.9	16.7	16.9	17	17	17.2	16.6	16.8	17.6
		MEAN	14.9429	15.5714	15.7714	16.0286	16.0857	16.2143	16.2	16	16.3
	Tα1-Fc		1	2	3	4	5	6	7	8	9
		①	16	16.2	17.1	16.8	16.8	17.4	17.1	17.6	17.8
		②	14.3	14.6	14.7	14.8	14.7	15	15.1	15.1	15.2
		③	14.2	15.2	15.3	15.7	16	15.9	16.3	15.5	15.7
		④	15.6	16.1	16	16.7	16.8	16.8	17	16.6	17.1
		⑤	15	15.8	16.3	16	15.8	15.9	16.4	16.8	16.7
		⑥	14.8	15.5	15.9	16.1	16	16.1	16.5	16.2	16.2
		⑦	15.9	16.3	16.5	16.6	16.7	16.7	16.6	16.7	17
		MEAN	15.1143	15.6714	15.9714	16.1	16.1143	16.2571	16.4286	16.3571	16.5286
	Tax		1	2	3	4	5	6	7	8	9
		①	14.2	15	15	15	15.2	14.4	14	14.3	14.6
		②	14.1	14.9	14.9	15.3	15.3	15.1	15.1	14.8	14.1
		③	15.2	15.1	15.2	15.5	15.8	15.8	15.2	14.4	13.8
		④	13.3	13.6	13.9	14.1	13.3	13.5	14	13.9	14.3
		⑤	15.8	16.7	16.4	17	16.8	16.7	16.8	16.9	17.8
		⑥	15.4	16.5	16.5	16.7	17.4	16.4	16.9	17.2	17
		⑦	15.2	16.1	16.2	16.4	16.3	16.4	15.9	16.1	16.2
		MEAN	14.7429	15.4143	15.4429	15.7143	15.7286	15.4714	15.4143	15.3714	15.4
		0	1	2	3	4	5	6	7	8	9
	PBS		15.0429	15.9143	16.2714	16.3	16.3714	16.4	16.6	16.6429	16.8429
	Tα1		14.9429	15.5714	15.7714	16.0286	16.0857	16.2143	16.2	16	16.3
	Tα1-Fc		15.1143	15.6714	15.9714	16.1	16.1143	16.2571	16.4286	16.3571	16.5286
	Tax		14.7429	15.4143	15.4429	15.7143	15.7286	15.4714	15.4143	15.3714	15.4
	PBS	Tα1	Tα1-Fc	Tax
1	16.1	15.8	17.8	14.6
2	15.5	16	15.2	14.1
3	18.3	15.1	15.7	13.8
4	16.2	16.5	17.1	14.3
5	18	16.4	16.7	17.8
6	18.1	16.7	16.2	17
7	15.7	17.6	17	16.2
T		0.344798	0.594488	0.0814821
			0.61926	0.202756
				0.126288
	T TEST	Tα1	Tα1-Fc	Tax
	PBS	0.344798	0.594488	0.0814821
	Tα1		0.61926	0.202756
	Tα1-Fc			0.126288

## Sheet: Tumor weight
SD	0.315336	0.485927	0.215171	0.309705
	PBS	Tα1	Tα1-Fc	Tax
1	1.5514	2.0715	1.1599	1.1679
2	1.6597	1.6166	0.6923	0.9229
3	1.2255	1.2101	1.0471	0.7528
4	1.5187	1.7839	1.049	0.916
5	0.9008	1.3526	1.1761	0.4395
6	1.877	0.9798	0.6863	0.4728
7	1.5192	0.6522	0.783	0.3267
mean	1.46461	1.38096	0.941957	0.714086
T		0.709075	0.00349981	0.000735976
			0.0493993	0.0098637
				0.135871
	PBS	Tα1	Tα1-Fc	Tax
	1.46461	1.38096	0.941957	0.714086
	Ttest	Tα1	Tα1-Fc	Tax
	PBS	0.709075	0.00349981	0.000735976
	Tα1		0.0493993	0.0098637
	Tα1-Fc			0.135871
							V	PBS	Tα1	Tα1-Fc	Tax
	tumor inhibitory rate	Tα1	Tα1-Fc	Tax			1	1654.74	1396.7	829.59	946.677
	V	27.2532	37.2111	57.2441			2	1271.77	1090.83	1164.81	775.973
	V-P	0.0654078	0.00955034	0.000816356			3	1290.74	718.524	718.039	527.096
	v-sd	0.0027699	0.211944	0.0776182			4	1195.39	947.717	772.968	169.041
	W	5.71189	35.6857	51.2441			5	1177.23	895.295	874.751	603.213
	W-P	0.709075	0.00349981	0.000735976			6	1269.86	644.122	418.483	283.022
	w-sd	0.540984	0.317644	0.0178562			7	624.474	478.806	548.492	322.473
							mean
							SD	304.36	305.203	239.853	280.736

## Sheet: IFN-γ
blank	0.0523019	0.0980577	0.108074	blank	minus blank			average						y = 0.000897638 x + 0.43
800	1.17429	1.1692	1.14885	0.0861447	1.08814	1.08306	1.06271	1.07797						R² = 0.91
400	0.886286	0.968588	1.05662	0.0861447	0.800141	0.882444	0.970477	0.884354
200	0.702236	0.817362	0.725792	0.0861447	0.616091	0.731217	0.639647	0.662319
100	0.657197	0.647367	0.704824	0.0861447	0.571052	0.561222	0.618679	0.583651
50	0.6096	0.568151	0.568151	0.0861447	0.523455	0.482006	0.482006	0.495823
				blank	minus blank			concentration			average	P
PBS	0.539414	0.526868	0.546105	0.0861447	0.453269	0.440724	0.459961	25.9228	11.9465	33.3773	23.7488
Tα1	0.631002	0.640005	0.645908	0.0861447	0.544857	0.553861	0.559764	127.955	137.985	144.561	136.834	0.000139938	**
Tα1-Fc	0.81922	0.874113	0.749828	0.0861447	0.733076	0.787968	0.663683	337.637	398.789	260.331	332.252	0.0016018	**
												0.00838106	**

## Sheet: IL-2
blank	0.0723777	0.0699372	0.0697509		minus blank			average
1200	1.08587	1.11093	1.40816	0.0706886	1.01518	1.04025	1.33747	1.13097						y = 0.000843017 x + 0.21 R² = 0.9181
600	0.848548	0.913037	0.922708	0.0706886	0.77786	0.842348	0.852019	0.824076
300	0.581457	0.634936	0.696466	0.0706886	0.510769	0.564248	0.625778	0.566931
150	0.48066	0.504577	0.491587	0.0706886	0.409971	0.433889	0.420899	0.421586
75	0.420233	0.289651	0.315735	0.0706886	0.349544	0.218963	0.245046	0.271184
				blank	minus blank			concentration			average	P
PBS	0.2905	0.355346	0.314851	0.0706886	0.219811	0.284657	0.244163	11.6377	88.5537	40.5215	46.9043
Tα1	0.509276	0.381798	0.464491	0.0706886	0.438588	0.311109	0.393802	271.137	119.93	218.015	203.027	0.0346879	*
Tα1-Fc	0.606424	0.501003	0.602378	0.0706886	0.535735	0.430314	0.53169	386.367	261.324	381.569	343.087	0.00315336	**
												0.00315336	**
